# Supplementary material for: Characterizing the transcutaneous electrical recruitment of lower leg afferents in healthy adults: implications for non-invasive treatment of overactive bladder
Source: BMC Urol. 2018 Feb 13;18:10. doi: 10.1186/s12894-018-0322-y (PMC5812114; doi:10.1186/s12894-018-0322-y)
Supplement: Supplementary file 2 — Raw Data.xlsx. Summary of raw data obtained from each participant that characterized the stimulation threshold values (Raw Data tab) and the visual analogue scale values (Comfort Ratings tab). (XLSX 17 kb) [file 12894_2018_322_MOESM2_ESM.xlsx]

## Sheet: Raw Data
Pariticpant	Gender	Age range	TN	Sweep	Tskin	Tnerve	Tlimit		MPN	Sweep	Tskin	Tnerve	Tlimit		LPN	Sweep	Tskin	Tnerve	Tlimit		SAFN	Sweep	Tskin	Tnerve	Tlimit
1	F	18-25		1	6					4	14					7	17					10	11
				2	8.5	16				5	14	17				8	16	23				11	9	34	42
				3	8.5	17	26			6	14	17	25			9	17	24	36			12
2	M	18-25		1	16					4	19					7	17					10	9
				2	15	26				5	19	32				8	17	25				11	8	25	58
				3	15	25	58			6	19	33	47			9	18	24	50			12
3	F	18-25		1	9					4	13					7	15					10	10
				2	12	30				5	12	23				8	14	40				11	14	39	50
				3	9	24	41			6	13	24	38			9	14	41	48			12
4	F	18-25		1	8					4	12					7	9.5					10	6
				2	8.5	21				5	11	18				8	9	24				11	6.5	20	62
				3	9	19	61			6	11	18	62			9	13	23	85			12
5	F	26-30		1	7.5					4	10					7	14					10	7
				2	8	9.5				5	10	16				8	10	23				11	7.5	41	48
				3	9.5	11	44			6	16	17	45			9	11	27	61			12
6	F	26-30		1	6					4	15					7	12					10	7.5
				2	6	16				5	16	21				8	12	20				11	7.5	20	43
				3	7.5	14	30			6	17	23	28			9	14	20	28			12
7	M	18-25		1	11					4	4					7	7.5					10	7.5
				2	11	20				5	4.5	19				8	7.5	24				11	7.5	21	58
				3	16	20	64			6	5.5	19	49			9	8	25	47			12
8	M	18-25		1	8.5					4	12					7	17					10	9.5
				2	8.5	20				5	11	23				8	14	20				11	8	25	57
				3	12	20	45			6	11	22	51			9	12	19	51			12
9	M	18-25		1	12					4	4					7	12					10	6
				2	14	21				5	4.5	15				8	12	28				11	8	17	39
				3	14	20	39			6	7.5	15	25			9	12	27	45			12
10	F	18-25		1	10					4	15					7	15					10	8.5
				2	10	24				5	15	20				8	15	25				11	8.5	30	58
				3	11	24	44			6	15	20	48			9	16	24	59			12
11	M	18-25		1	9					4	13					7	20					10	15
				2	10	21				5	11	28				8	21	38				11	15	29	43
				3	14	22	43			6	14	28	98			9	22	38	70			12
12	F	26-30		1	11					4	12					7	14					10	8.5
				2	13	22				5	12	20				8	15	27				11	8.5	20	28
				3	17	20	38			6	14	20	100			9	16	28	40			12
13	F	18-25		1	6					4	3.5					7	6					10	7.5
				2	7	17				5	4	17				8	6	22				11	7.5	21	44
				3	7	15	50			6	4.5	18	57			9	7	22	64			12
14	F	18-25		1	11					4	13					7	16					10	6.5
				2	11	23				5	11	36				8	16	23				11	7	19	41
				3	15	22	28			6	15	34	51			9	16	22	38			12
15	F	26-30		1	7.5					4	10					7	11					10	8.5
				2	6.5	17				5	11	18				8	13	19				11	9	24	45
				3	6	15	22			6	11	19	28			9	14	21	31			12

## Sheet: Comfort Ratings
	TN				MPN				LPN				SAFN
Participant #		Skin	Nerve	Limit		Skin	Nerve	Limit		Skin	Nerve	Limit		Skin	Limit
1		5	4	3		5	5	3		5	5	2		4	2
2		5	4	1		5	4	1		5	4	1		5	2
3		5	4	1		5	4	1		5	2	1		5	1
4		5	5	3		5	5	2		5	5	2		5	1
5		5	4	2		5	4	3		5	4	2		5	3
6		3.5	2.5	1		3	2.5	1.5		4.5	2	1.5		4.5	1
7		5	4	1		5	4	1		5	4	1		5	1.5
8		5	5	3		5	5	3		5	5	2		N/A	2
9		5	4	1		5	4	1		5	4	2		5	2
10		5	3	1		5	4	1		5	4	1		5	1
11		5	3	2		5	4	2		5	3	1		5	1
12		5	5	1.5		5	4	1.5		5	5	1		5	1
13		4	3	2		5	3	2		5	3	2		4	1
14		5	2.5	1		5	2	1		5	4	1		5	1
15		5	4	2		5	4	2		5	4	2		3	1.5
